# Supplementary material for: PCV2 Induced Endothelial Derived IL-8 Affects MoDCs Maturation Mainly via NF-κB Signaling Pathway
Source: Viruses. 2024 Apr 22;16(4):646. doi: 10.3390/v16040646 (PMC11053600; doi:10.3390/v16040646)
Supplement: Supplementary file 1 [file viruses-16-00646-s001.zip]

Archive with 1 entries (1 files):
- viruses-2883734-supplementary.pdf
